# Supplementary material for: “I Just Glove up and Do What Has to Be Done”: A Mixed-Methods Exploration of Dementia Care Challenges and Care Management Strategies
Source: Int J Environ Res Public Health. 2026 Feb 17;23(2):254. doi: 10.3390/ijerph23020254 (PMC12940411; doi:10.3390/ijerph23020254)
Supplement: Supplementary file 1 [file ijerph-23-00254-s001.zip]

Archive with 1 entries (1 files):
- ijerph-4115445-supplementary.pdf
